# Supplementary material for: From somatic variants towards precision oncology: Evidence-driven reporting of treatment options in molecular tumor boards
Source: Genome Med. 2018 Mar 15;10:18. doi: 10.1186/s13073-018-0529-2 (PMC5856211; doi:10.1186/s13073-018-0529-2)
Supplement: Supplementary file 1 — List of predictive biomarkers. (XLSX 14 kb) [file 13073_2018_529_MOESM1_ESM.xlsx]

## Sheet: Suppl.Table1
PREDICTIVE BIOMARKERS
	GDKD	CIViC	TARGET	Meric-Bernstam	Other sources
ABCB1		X
ABCC10		X
ABCC3		X
ABL1	X	X	X	X
AGR2		X
AKT1	X	X	X	X
AKT2	X	X	X	X
AKT3	X	X	X	X
ALCAM		X
ALDH1A2		X
ALK	X	X	X	X
APC	X	X	X
AR	X	X	X	X
AR-V7	X
ARAF	X	X	X	X
AREG	X	X
ARID1A	X
ASNS		X
ATM	X	X	X	X
ATR	X	X	X	X
ATRX		X
AURKA	X	X	X	X
B2M	X	X
BAP1	X	X	X	X
BCL2	X	X	X	X
BCOR	X
BCR	X	X	X	X
BIRC5		X
BIRC7		X
BRAF	X	X	X	X
BRCA1	X	X	X	X
BRCA2	X	X	X	X
BRD2			X
BRD3			X
BRD4	X	X	X
BTK	X	X
c15orf55			X
CALR		X
CASP8		X
CBL	X	X
CBLC		X
CCND1	X	X	X	X
CCND2	X		X	X
CCND3	X	X	X	X
CCNE1	X	X	X	X
CD274	X	X
CD44		X
CDH1	X
CDK12	X	X	X
CDK4	X	X	X	X
CDK6	X	X	X	X
CDKN1A	X	X	X
CDKN1B	X	X	X	X
CDKN2A	X	X	X	X
CDKN2B	X	X	X	X
CDKN2C	X			X
CEBPA		X	X
CFLAR		X
CHEK2	X			X
COL1A1	X
CRKL			X
CRLF2	X
CSF1R	X	X		X
CSF3R	X
CTLA4		X
CTNNB1	X	X	X
CXCR4		X
DDR2	X	X	X	X
DDX43		X
DEFA1		X
DKK1		X
DNMT1		X
DNMT3A	X	X	X	X
DPYD		X
DUSP6		X
ECSCR		X
EGF	X	X	X
EGFR	X	X	X	X
EIF4EBP1		X
EPAS1		X
EPHA2	X
EPHA3	X		X	X
EPHB4		X
ERBB2	X	X	X	X
ERBB3	X	X	X	X
ERBB4	X	X	X	X
ERCC1	X	X
ERCC2	X	X	X
ERCC4	X
ERCC6	X
EREG	X	X
ERG			X
ERRFI1		X	X
ESR1	X	X	X	X
ETS2		X
EZH2	X	X	X	X
FANCA	X
FANCC	X	X
FAT1	X
FBXW7	X	X	X
FCGR3A		X
FGF2		X		X
FGF3	X	X		X
FGF4	X			X
FGFR1	X	X	X	X
FGFR2	X	X	X	X
FGFR3	X	X	X	X
FGFR4	X			X
FLCN	X		X
FLT3	X	X	X	X
FNTB		X
FOS		X
FOXA1	X
FOXP3		X
FRS2	X
GAS6		X
GATA2		X
GATA3	X
GNA11	X	X	X	X
GNAQ	X	X	X	X
GNAS	X	X	X
GSTP1		X
HAVCR2		X
HDAC2	X
HGF	X	X		X
HIF1A		X
HLA-C		X
HLA-DRA		X
HMOX1		X
HRAS	X	X	X	X
HSPA5		X
HSPB1		X
HSPH1		X
IDH1	X	X	X	X
IDH2	X		X	X
IGF1R	X	X	X	X
IGF2	X	X		X
IL7R	X
INI1	X
INPP4B	X
JAK1	X	X		X
JAK2	X	X	X	X
JAK3	X		X	X
JUN		X
KDR	X	X	X	X
KIAA1524		X
KIT	X	X	X	X
KRAS	X	X	X	X
LRP1B	X	X
MAGEH1		X
MAP2K1	X	X	X	X
MAP2K2	X		X	X
MAPK1		X	X	X
MAPK3			X
MCL1	X		X
MDM2	X	X	X	X
MDM4	X		X
MED12			X
MERTK		X
MET	X	X	X	X
MGMT	X	X
MITF	X		X
MLH1		X
MLL	X		X	X
MLL2	X
MMP2		X
MMP9		X
MPL	X		X	X
MRE11		X
MSH2		X
MSH3	X
MSH6		X
MTAP		X
MTHFR		X
MTOR	X	X	X	X
MYC	X	X
MYCL		X
MYCN		X		X
MYD88	X	X	X
NAPRT		X
NF1	X	X	X	X
NF2	X	X	X	X
NOTCH1	X	X	X	X
NOTCH2	X		X	X
NPM1	X	X	X	X
NQO1		X
NRAS	X	X	X	X
NRG1	X	X
NT5C2		X
NT5E		X
NTRK1	X	X		X
NTRK3	X	X	X	X
PAK1	X
PALB2	X	X		X
PBK		X
PBRM1	X
PDCD4		X
PDGFRA	X	X	X	X
PDGFRB	X	X	X	X
PDPK1	X
PGR		X
PIK3CA	X	X	X	X
PIK3CB	X		X	X
PIK3R1	X	X	X	X
PIK3R2	X			X
PLCG2	X
PML	X	X		X
PMS2		X
POLE	X	X
POU5F1		X
PPP1R15A		X
PRKAA2		X
PRKCH	X
PROM1		X
PTC1	X
PTCH1	X	X	X	X
PTEN	X	X	X	X
PTGS2		X
PTP4A3		X
PTPRB		X
PTPRD	X	X
PTPRT		X
RAB35			X
RAC1	X	X
RAD23B		X
RAD50	X			X
RAD51	X
RAD51C	X
RAF1	X	X	X	X
RARA	X		X	X
RB1	X	X	X
RET	X	X	X	X
RHEB			X
RICTOR	X	X		X
RIT1		X
RNF43	X		X
ROBO4		X
ROS1	X	X	X	X
RPS6		X
RRM1		X
RRM2		X
RSF1		X
RSPO2			X
RUNX1		X		X
SERPINB3	X
SETD2	X
SF3B1	X	X
SGK1		X
SH2B3	X
SIRT1		X
SLCO1B1		X
SLFN11		X
SMAD4		X
SMARCA1	X
SMARCA4	X	X	X
SMARCB1	X	X	X
SMO	X	X	X	X
SOCS1	X
SOX10		X
SRSF2	X
STAG2	X	X
STAG3		X
STK11	X	X	X	X
STMN1		X
SUZ12	X
SYK	X	X	X	X
TBK1		X
TET2			X	X
TFF3		X
TIMP1		X
TMPRSS2	X		X
TOP1		X
TOP2A	X	X		X
TP53	X	X	X
TSC1	X	X	X	X
TSC2	X	X	X	X
TUBB3		X
TYMS		X
U2AF1	X
UGT1A		X
UGT1A1		X
VEGFA	X	X
VHL		X
WEE1		X
WT1		X
XPO1			X
XRCC1		X
ZEB1		X
ZNRF3	X		X
ABL2				X
AURKB				X
AURKC				X
CBFB				X
DDR1				X
DOT1L				X
FLT1				X
FLT4				X
HDAC9				X
KMT2A				X
MAP2K4				X
MAP3K1				X
MAP3K4				X
MAPK8				X
NOTCH3				X
NOTCH4				X
PDGFB				X
PIK3CD				X
PTPN11				X
SRC				X
KRAS, NRAS					X
FGF1					X
EGF1					X
